# Supplementary material for: Prevalence and genetic characterization of methicillin-resistant Staphylococcus aureus in Commercial aquaculture farms in Egypt
Source: Sci Rep. 2026 Apr 10;16:12026. doi: 10.1038/s41598-026-40144-y (PMC13068896; doi:10.1038/s41598-026-40144-y)
Supplement: Supplementary file 2 — Supplementary Information 1. [file 41598_2026_40144_MOESM2_ESM.xlsx]

## Sheet: Supplementary file 1
ID_Glycerol	Original number	Type of sample	Species	Addition of antibiotic	Addition of probiotics	Fresh (F) or marine (M) water fish	Water source	Pond size	Rearing type	Intensity (fish\ m3)	Rate of water change	Type of feed	Antiseptic use before fish culture	Production rate \ feddan
204	C19SK	Skin swab	Catfish	N	N	F	irrigation	3 F	MIXED	4\m3	20% weekly	Natural	N	0.2 Ton\F
205	V3 Shrimp	Viscera	Shrimp	N	Y	M	Manzala lake, Mediterranean sea	1.5 F	Single	20-25\m3	20% daily	Pellet	Y	1 Ton\F
206	13CV	Viscera	Catfish	N	N	F	Irrigation	3 F	MIXED	4\m3	20% weekly	Natural	N	0.2 Ton\ F
207	V7 Shrimp	Viscera	Shrimp	N	Y	M	Manzala lake, Mediterranean sea	1.5 F	Single	20-25\m3	20% daily	Pellet	Y	1 Ton\F
208	N18	Nasal swab	Human
209	W4	Water sample	Catfish	N	N	F	Irrigation				20% weekly		N
210	N3	Nasal swab	Human
212	4CSK	Skin swab	Catfish	N	N	F	irrigation	3 F	MIXED	4\m3	20% weekly	Natural	N	0.2 Ton\F
214	H9	Hand swab	Human
215	DV18	Viscera	Sea bream	N	Y	M	Manzala lake, Mediterranean sea	2 F	MIXED	10\m3	30% daily	Mixed	Y	1.5 Ton\ F
216	H1	Hand swab	Human
218	W1 shrimp	Water sample	Schrimp	N	Y	M	Manzala lake, Mediterranean sea				20% daily		Y
219	KM1	Muscle	Sea bass	N	Y	M	Manzala lake, Mediterranean sea	2 F	MIXED	10\m3	30% daily	Mixed	Y	1.5 Ton\F
220	KM7	Muscle	Sea bass	N	Y	M	Manzala lake, Mediterranean sea	2 F	MIXED	10\m3	30% daily	Mixed	Y	1.5 Ton\ F
223	N20	nasal swab	Human
224	N19	nasal swab	Human
225	V2 Shrimp	Viscera	schrimp	N	Y	M	Manzala lake, Mediterranean sea	1.5 F	Single	20-25\m3	20% daily	Pellet	Y	1 Ton\F
227	M5 Shrimp	Muscle	schrimp	N	Y	M	Manzala lake, Mediterranean sea	1.5 F	Single	20-25\m3	20% daily	Pellet	Y	1 Ton\F
229	17TSK	Skin swab	Tilapia	N	N	F	irrigation	3 F	MIXED	4\m3	20% weekly	Natural	N	0.2 Ton\F
230	16TSK	Skin swab	Tilapia	N	N	F	irrigation	3 F	MIXED	4\m3	20% weekly	Natural	N	0.2 Ton\F
232	KSK16	Skin swab	Sea bass	N	Y	M	Manzala lake, Mediterranean sea	2 F	MIXED	10\m3	30% daily	Mixed	Y	1.5 Ton\F
233	6TSK	Skin swab	Tilapia	N	N	F	irrigation	3 F	MIXED	4\m3	20% weekly	Natural	N	0.2 Ton\F
234	N12	nasal swab	Human
235	H21	Hand swab	Human
236	SKK5	Skin swab	Sea bass	N	Y	M	Manzala lake, Mediterranean sea	2 F	MIXED	10\m3	20% weekly	Mixed	Y	1.5 Ton\F
237	H9	Hand swab	Human
238	CV21	Viscera	Catfish	N	N	F	irrigation	3 F	MIXED	4\m3	20% weekly	Natural	N	0.2 Ton\F
240	KV3	Viscera	Sea bass	N	Y	M	Manzala lake, Mediterranean sea	2 F	MIXED	10\m3	30% daily	Mixed	Y	1.5 Ton\F
242	SK21C	Skin swab	Catfish	N	N	F	irrigation	3 F	MIXED	4\m3	20% weekly	Natural	N	0.2 Ton\F
243	SKK6	Skin swab	Sea bass	N	Y	M	Manzala lake, Mediterranean sea	2 F	MIXED	10\m3	30% daily	Mixed	Y	1.5 Ton\F
244	SKK2	Skin swab	Sea bass	N	Y	M	Manzala lake, Mediterranean sea	2 F	MIXED	10\m3	30% daily	Mixed	Y	1.5 Ton\F
245	DM1	Muscle	Sea bream	N	Y	M	Manzala lake, Mediterranean sea	2 F	MIXED	10\m3	30% daily	Mixed	Y	1.5 Ton\F
246	TM9	Muscle	Tilapia	N	N	M	irrigation	3 F	MIXED	4\m3	20% weekly	Natural	N	0.2 Ton\F
247	KV5Y	Viscera	Sea bass	N	Y	M	Manzala lake, Mediterranean sea	2 F	MIXED	10\m3	30% daily	Mixed	Y	1.5 Ton\F
248	SKD5	Skin	Sea bream	N	Y	M	Manzala lake, Mediterranean sea	2 F	MIXED	10\m3	30% daily	Mixed	Y	1.5 Ton\F
249	CM7	Muscle	Catfish	N	N	F	irrigation	3 F	MIXED	4\m3	20% weekly	Natural	N	0.2 Ton\F
250	KV1	Viscera	Sea bass	N	Y	M	Manzala lake, Mediterranean sea	2 F	MIXED	10\m3	30% daily	Mixed	Y	1.5 Ton\F
251	KM17	Muscle	Sea bass	N	Y	M	Manzala lake, Mediterranean sea	2 F	MIXED	10\m3	30% daily	Mixed	Y	1.5 Ton\F
252	DSK11	Skin swab	Sea bass	N	Y	M	Manzala lake, Mediterranean sea	2 F	MIXED	10\m3	30% daily	Mixed	Y	1.5 Ton\F
253	N17	nasal swab	Human
254	H22	Hand swab	Human
255	DM4	Muscle	Sea bream	N	Y	M	Manzala lake, Mediterranean sea	2 F	MIXED	10\m3	30% daily	Mixed	Y	1.5 Ton\F
256	W4 Shrimp	Water sample	Schrimp	N	Y	M	Manzala lake, Mediterranean sea				20% daily		Y
257	W5 Shrimp	Water sample	Schrimp	N	Y	M	Manzala lake, Mediterranean sea				20% daily		Y
258	H4	Hand swab	Human
259	H10	Hand swab	Human
260	H14	Hand swab	Human
261	V34	Viscera	Schrimp	N	Y	M	Manzala lake, Mediterranean sea	1.5 F	Single	20-25\m3	20% daily	Pellet	Y	1 Ton\F
262	M12	Muscle	Schrimp	N	Y	M	Manzala lake, Mediterranean sea	1.5 F	Single	20-25\m3	20% daily	Pellet	Y	1 Ton\F
263	M21	Muscle	Schrimp	N	Y	M	Manzala lake, Mediterranean sea	1.5 F	Single	20-25\m3	20% daily	Pellet	Y	1 Ton\F
N: No
Y: yes
F:Fresh water fish
M: Marinewater fish
