# Supplementary material for: Prevalence and genetic characterization of methicillin-resistant Staphylococcus aureus in Commercial aquaculture farms in Egypt
Source: Sci Rep. 2026 Apr 10;16:12026. doi: 10.1038/s41598-026-40144-y (PMC13068896; doi:10.1038/s41598-026-40144-y)
Supplement: Supplementary file 6 — Supplementary Information 5. [file 41598_2026_40144_MOESM6_ESM.xlsx]

## Sheet: Tabelle1
name	DB-ID	MALDI	mecA-LFD	Sequenztyp
Staph-Stamm_Egypt-MRSA-Fish-204_ON-C19SK_Skin swab_Catfish_260324_SK1	98719	S.aureus	POS	>>CC88-MRSA-[IV+fus]
Staph-Stamm_Egypt-MRSA-Fish-204_ON-C19SK_Skin swab_Catfish_260324_SK2	98720	S.aureus	NEG	>>CC361-MSSA
Staph-Stamm_Egypt-MRSA-Fish-205_ON-V3 Shrimp_Viscera_Shrimp _260324_SK1	98721	S.aureus	NEG	>>CC1-MSSA
Staph-Stamm_Egypt-MRSA-Fish-205_ON-V3 Shrimp_Viscera_Shrimp _260324_SK2	98722	S.aureus	NEG	>>CC361-MSSA
Staph-Stamm_Egypt-MRSA-Fish-206_ON-13CV_Viscera_Catfish _260324_SK1	98723	S.aureus	POS	>>CC88-MRSA-[IV+fus]
Staph-Stamm_Egypt-MRSA-Fish-207_ON-V7 Shrimp_Viscera_Shrimp_260324_SK1	98724	S.aureus	POS	>>CC88-MRSA-[IV+fus]
Staph-Stamm_Egypt-MRSA-Fish-208_ON-N18_Nasal swab_Human_260324_SK1	98725	S.aureus	POS	>>CC88-MRSA-[IV+fus]
Staph-Stamm_Egypt-MRSA-Fish-209_ON-W4 _Water sample_Catfish_260324_SK1	98726	S.aureus	POS	>>CC88-MRSA-[IV+fus]
Staph-Stamm_Egypt-MRSA-Fish-210_ON-N3_Nasal swab_Human_260324_SK1	98727	S.aureus	POS	>>CC88-MRSA-[IV+fus]
Staph-Stamm_Egypt-MRSA-Fish-210_ON-N3_Nasal swab_Human_260324_SK2	98728	S.aureus	NEG	>>CC1-MSSA
Staph-Stamm_Egypt-MRSA-Fish-214_ON-H9_Hand swab_Human_260324	98730	S.aureus	POS	>>CC88-MRSA-[IV+fus]
Staph-Stamm_Egypt-MRSA-Fish-215_ON-DV18_Viscera_Sea bream_260324_SK1	98731	S.aureus	POS	>>CC88-MRSA-[IV+fus]
Staph-Stamm_Egypt-MRSA-Fish-215_ON-DV18_Viscera_Sea bream_260324_SK2	98732	S.aureus	NEG	>>CC1-MSSA
Staph-Stamm_Egypt-MRSA-Fish-218_ON-W1 shrimp_Water sample_Schrimp_260324_SK1	98734	S.aureus	POS	>>CC88-MRSA-[IV+fus]
Staph-Stamm_Egypt-MRSA-Fish-219_ON-KM1_Muscle_Sea bass_260324_SK1	98735	S.aureus	POS	>>CC88-MRSA-[IV+fus]
Staph-Stamm_Egypt-MRSA-Fish-220_ON-KM7_Muscle_Sea bass_260324_SK1	98736	S.aureus	POS	>>CC88-MRSA-[IV+fus]
Staph-Stamm_Egypt-MRSA-Fish-220_ON-KM7_Muscle_Sea bass_260324_SK2	98737	S.aureus	NEG	>>CC1-MSSA
Staph-Stamm_Egypt-MRSA-Fish-223_ON-N20_nasal swab_Human_260324_SK1	98738	S.aureus	POS	>>CC88-MRSA-[IV+fus]
Staph-Stamm_Egypt-MRSA-Fish-224_ON-N19_nasal swab_Human_260324_SK2	98739	S.aureus	POS	>>CC88-MRSA-[IV+fus]
Staph-Stamm_Egypt-MRSA-Fish-225_ON-V2 Shrimp_Viscera_schrimp_260324	98740	S.aureus	POS	>>CC88-MRSA-[IV+fus]
Staph-Stamm_Egypt-MRSA-Fish-227_ON-M5 Shrimp_Muscle_schrimp_260324_SK1	98741	S.aureus	POS	>>CC88-MRSA-[IV+fus]
Staph-Stamm_Egypt-MRSA-Fish-229_ON-17TSK_Skin swab_Tilapia_260324_SK2	98743	S.aureus	POS	>>CC15-MRSA-[V/VT+fus]
Staph-Stamm_Egypt-MRSA-Fish-230_ON-16TSK_Skin swab_Tilapia_260324_SK1	98744	S.aureus	NEG	>>CC1-MSSA
Staph-Stamm_Egypt-MRSA-Fish-230_ON-16TSK_Skin swab_Tilapia_SK2-MK_SK3_080824	98894	S.aureus	POS	>>CC15-MRSA-[V/VT+fus]
Staph-Stamm_Egypt-MRSA-Fish-230_ON-16TSK_Skin swab_Tilapia_SK2-MK_SK4_080824	98895	S.aureus	POS	>>CC361-MRSA-V/VT, "WA MRSA-70/110"
Staph-Stamm_Egypt-MRSA-Fish-232_ON-KSK16_Skin swab_Sea bass_260324_SK1	98746	S.aureus	POS	>>CC361-MRSA-V/VT, "WA MRSA-70/110"
Staph-Stamm_Egypt-MRSA-Fish-233_ON-6TSK_Skin swab_Tilapia_260324_SK1	98747	S.aureus	POS	>>CC88-MRSA-[IV+fus]
Staph-Stamm_Egypt-MRSA-Fish-234_ON-N12_nasal swab_Human_260324_SK1	98748	S.aureus	POS	>>CC361-MRSA-V/VT, "WA MRSA-70/110"
Staph-Stamm_Egypt-MRSA-Fish-235_ON-H21_Hand swab_Human_260324_SK1	98749	S.aureus	POS	>>CC361-MRSA-V/VT, "WA MRSA-70/110"
Staph-Stamm_Egypt-MRSA-Fish-236_ON-SKK5_Skin swab_Sea bass_260324_SK1	98750	S.aureus	NEG	>>CC1-MSSA
Staph-Stamm_Egypt-MRSA-Fish-237_ON-H9_Hand swab_Human_260324	98752	S.aureus	NEG	>>CC1-MSSA
Staph-Stamm_Egypt-MRSA-Fish-238_ON-CV21_Viscera_Catfish_260324_SK1	98753	S.aureus	POS	>>CC361-MRSA-V/VT, "WA MRSA-70/110"
Staph-Stamm_Egypt-MRSA-Fish-240_ON-KV3_Viscera_Sea bass_260324_SK1	98754	S.aureus	POS	>>CC361-MRSA-V/VT, "WA MRSA-70/110"
Staph-Stamm_Egypt-MRSA-Fish-242_ON-SK21C_Skin swab_Catfish_260324_SK1	98755	S.aureus	POS	>>CC361-MRSA-V/VT, "WA MRSA-70/110"
Staph-Stamm_Egypt-MRSA-Fish-243_ON-SKK6_Skin swab_Sea bass_260324_SK1	98756	S.aureus	POS	>>CC361-MRSA-V/VT, "WA MRSA-70/110"
Staph-Stamm_Egypt-MRSA-Fish-244_ON-SKK2_Skin swab_Sea bass_260324_SK1	98757	S.aureus	POS	>>CC88-MRSA-[IV+fus]
Staph-Stamm_Egypt-MRSA-Fish-245_ON-DM1_Muscle_Sea bream_260324_SK1	98759	S.aureus	POS	>>CC361-MRSA-V/VT, "WA MRSA-70/110"
Staph-Stamm_Egypt-MRSA-Fish-245_ON-DM1_Muscle_Sea bream_260324_SK2	98760	S.aureus	NEG	>>CC1-MSSA
Staph-Stamm_Egypt-MRSA-Fish-247_ON-KV5Y_Viscera_Sea bass_260324_SK1	98762	S.aureus	POS	>>CC361-MRSA-V/VT, "WA MRSA-70/110"
Staph-Stamm_Egypt-MRSA-Fish-248_ON-SKD5_Skin_Sea bream_260324_SK2	98764	S.aureus	POS	>>CC88-MRSA-[IV+fus]
Staph-Stamm_Egypt-MRSA-Fish-249_ON-CM7_Muscle_Catfish_260324_SK1	98765	S.aureus	POS	>>CC88-MRSA-[IV+fus]
Staph-Stamm_Egypt-MRSA-Fish-249_ON-CM7_Muscle_Catfish_260324_SK2	98766	S.aureus (presumptive PSM positive MRSA)	POS	>>CC88-MRSA-[IV+fus]
Staph-Stamm_Egypt-MRSA-Fish-250_ON-KV1_Viscera_Sea bass_260324_SK1	98767	S.aureus	POS	>>CC88-MRSA-[IV+fus]
Staph-Stamm_Egypt-MRSA-Fish-252_ON-DSK11_Skin swab_Sea bass_260324_SK1	98770	S.aureus	POS	>>CC88-MRSA-[IV+fus]
Staph-Stamm_Egypt-MRSA-Fish-253_ON-N17_nasal swab_Human_260324_SK1	98771	S.aureus	NEG	>>CC361-MSSA
Staph-Stamm_Egypt-MRSA-Fish-254_ON-H22_Hand swab_Human_260324_SK2	98772	S.aureus	POS	>>CC88-MRSA-[IV+fus]
Staph-Stamm_Egypt-MRSA-Fish-255_ON-DM4_Muscle_Sea bream_260324_SK1	98773	S.aureus	POS	>>CC88-MRSA-[IV+fus]
Staph-Stamm_Egypt-MRSA-Fish-256_ON-W4 Shrimp_Water sample_Schrimp_260324_SK1	98774	S.aureus	POS	>>CC88-MRSA-[IV+fus]
Staph-Stamm_Egypt-MRSA-Fish-257_ON-W5 Shrimp_Water sample_Schrimp_260324_SK1	98776	S.aureus	POS	>>CC88-MRSA-[IV+fus]
Staph-Stamm_Egypt-MRSA-Fish-258_ON-H4_Hand swab_Human_SK1-MK_SK3_080824	98896	S.aureus	POS	>>CC88-MRSA-[IV+fus]
Staph-Stamm_Egypt-MRSA-Fish-258_ON-H4_Hand swab_Human_SK1-MK_SK4_080824	98897	S.aureus	NEG	>>CC1-MSSA
Staph-Stamm_Egypt-MRSA-Fish-258_ON-H4_Hand swab_Human_SK1-MK_SK5_080824	98898	S.aureus	POS	>>CC152-MRSA-[V/VT+fus] (PVL+)
Staph-Stamm_Egypt-MRSA-Fish-259_ON-H10_Hand swab_Human_SK2-MK_SK3_130924	98906	S.aureus	NEG	>>CC1-MSSA
Staph-Stamm_Egypt-MRSA-Fish-259_ON-H10_Hand swab_Human_SK2-MK_SK4_130924	98907	S.aureus	POS	>>CC88-MRSA-[IV+fus]
Staph-Stamm_Egypt-MRSA-Fish-260_ON-H14_Hand swab_Human_260324_SK1	98779	S.aureus	POS	>>CC88-MRSA-[IV+fus]
Staph-Stamm_Egypt-MRSA-Fish-261_ON-V34_Viscera_Schrimp_260324_SK1	98781	S.aureus	POS	>>CC88-MRSA-[IV+fus]
Staph-Stamm_Egypt-MRSA-Fish-262_ON-M12_Muscle_Schrimp_SK2-MK_SK3_080824	98899	S.aureus	POS	>>CC88-MRSA-[IV+fus]
Staph-Stamm_Egypt-MRSA-Fish-262_ON-M12_Muscle_Schrimp_SK2-MK_SK4_080824	98900	S.aureus	POS	>>CC15-MRSA-[V/VT+fus]
Staph-Stamm_Egypt-MRSA-Fish-263_ON-M21_Muscle_Schrimp_SK1-MK_SK3_130924	98908	S.aureus	POS	>>CC88-MRSA-[IV+fus]
Staph-Stamm_Egypt-MRSA-Fish-263_ON-M21_Muscle_Schrimp_260324_SK2	98784	S.aureus	NEG	>>CC1-MSSA
